# Supplementary material for: Time Course of Redox Biomarkers in COVID-19 Pneumonia: Relation with Inflammatory, Multiorgan Impairment Biomarkers and CT Findings
Source: Antioxidants (Basel). 2021 Jul 14;10(7):1126. doi: 10.3390/antiox10071126 (PMC8301049; doi:10.3390/antiox10071126)
Supplement: Supplementary file 1 [file antioxidants-10-01126-s001.zip]

Archive with 1 entries (1 files):
- antioxidants-1264855-supplementary.pdf
